# Supplementary material for: The effectiveness of research implementation strategies for promoting evidence-informed policy and management decisions in healthcare: a systematic review
Source: Implement Sci. 2017 Nov 14;12:132. doi: 10.1186/s13012-017-0662-0 (PMC5686806; doi:10.1186/s13012-017-0662-0)
Supplement: Supplementary file 3 — Data extraction 1 and 2. (XLSX 884 kb) [file 13012_2017_662_MOESM3_ESM.xlsx]

## Sheet: qual extraction
study details						setting					population				demographics								intervention							outcome measure/s				comments
citation id	title	author(s)	year	country	study design	health topic	health organisation setting	health organisation inclusion criteria	health organisation exclusion criteria	health organisation n	population	population inclusion criteria	population exclusion criteria	population n	baseline decision-maker position	n/mean/proportion	decision-maker years experience in role	n/mean/proportion	decision-maker years experience in healthcare	n/mean/proportion	decision-maker education level	n/mean/proportion	therapeutic health intervention	implementation control	control description	implementation strategy	number of strategy compenents	theoretical framework informing the intervention	strategy description	measurement tool	Is the tool validated?	follow up period	loss to follow-up	comments

## Sheet: quant extraction
study details						setting					population				demographics								intervention															outcome measure/s								quantitative results mean scores
citation id	title	author(s)	year	country	study design	health topic	health organisation setting	health organisation inclusion criteria	health organisation exclusion criteria	implementation site n	decision-maker population	decision-maker inclusion criteria	decision-maker exclusion criteria	decision-maker n	baseline decision-maker position	n/mean/proportion	years experience in role	n/mean/proportion	Years experience in healthcare	n/mean/proportion	education level	n/mean/proportion	therapeutic health intervention	implementation control	control description	implementation strategy (1)	number of strategy compenents (1)	theoretical framework informing the intervention (1)	strategy description (1)	implementation strategy (2)	number of strategy compenents (2)	theoretical framework informing the intervention (2)	strategy description (2)	implementation strategy (3)	number of strategy compenents (3)	theoretical framework informing the intervention (3)	strategy description (3)	measurement tool	Is the tool validated?	follow up period	loss to follow up	level 1 kirkpatrick hierarchy	level 2 kirkpatrick hierarchy	level 3 kirkpatrick hierarchy	level 4 kirkpatrick hierarchy	pre - n (C)	pre - estimate (C)	pre - CI lower limit (C)	pre - CI upper limit (C)
[truncated: 82 more columns]
